# Supplementary material for: The Physicochemical Properties and Melting Behavior of Ice Cream Fortified with Multimineral Preparation from Red Algae
Source: Foods. 2023 Dec 14;12(24):4481. doi: 10.3390/foods12244481 (PMC10742974; doi:10.3390/foods12244481)
Supplement: Supplementary file 1 [file foods-12-04481-s001.zip]

Archive with 1 entries (1 files):
- foods-2707097-supplementary.pdf
